# Supplementary material for: Relationships between Diffusion Tensor Imaging and Resting State Functional Connectivity in Patients with Schizophrenia and Healthy Controls: A Preliminary Study
Source: Brain Sci. 2022 Jan 25;12(2):156. doi: 10.3390/brainsci12020156 (PMC8870342; doi:10.3390/brainsci12020156)
Supplement: Supplementary file 1 [file brainsci-12-00156-s001.zip]

Archive with 1 entries (1 files):
- brainsci-1500462-supplementary.pdf
